# Supplementary material for: The tapetal tissue is essential for the maintenance of redox homeostasis during microgametogenesis in tomato
Source: Plant J. 2022 Nov 19;112(5):1281–97. doi: 10.1111/tpj.16014 (PMC10100220; doi:10.1111/tpj.16014)
Supplement: Supplementary file 7 — Table S3. List of differentially expressed genes (DEGs) between wild‐type and Sltpd1 mutant anthers from floral stage 8. [file TPJ-112-1281-s002.xlsx]

## Sheet: Stage 8 All DEGs
Table S3a. List of all differentialy expressed genes (DEGs) in the anthers of Sltpd1 mutants compared to the wild type at floral stage 8.
Solyc IDs	GenBank ID	Transcripts ID	Gene Symbol	log2 (TPD1_3_4 / Control_3_4)	Qvalue (TPD1_3_4 / Control_3_4)
Solyc01g110230.1	104645430	XM_010317208.3	'LOC104645430'	-22.6927	8.19e-07
Solyc01g099530.3	101251333	XM_004230182.4	'LOC101251333'	-22.6343	8.89e-07
Solyc10g078820.2	101251048	XM_004249682.3	'LOC101251048'	-22.0391	2.09e-06
Solyc06g075840.1	112941716	XM_026031722.1	'LOC112941716'	-21.5243	4.25e-06
Solyc04g057910.3	104646911	XM_010321418.3	'LOC104646911'	-21.4362	4.81e-06
Solyc06g075900.1	109120486	XM_026031359.1	'LOC109120486'	-21.3239	5.55e-06			Total	801
Solyc10g017700.1	101258602	XM_004248581.1	'LOC101258602'	-21.3239	5.55e-06			Upregulated genes	282
Solyc01g009590.3	544145	NM_001309296.1	'LOC544145'	-16.1172	1.34e-13			Downregulated genes	519
Solyc05g050700.1	101267314	XM_004240220.4	'LOC101267314'	-15.6608	5.02e-24
Solyc01g086840.2	544301	NM_001247071.2	'LOC544301'	-15.5233	4.03e-16
Solyc06g064470.3	543739	NM_001247932.2	'LOC543739'	-15.3751	4.83e-17
Solyc08g060930.3	101258978	XM_004244979.4	'LOC101258978'	-13.9274	2.66e-18
Solyc03g026090.3	101264795	XM_004234392.4	'LOC101264795'	-13.5225	1.43e-09
Solyc03g005220.3	104646083	XM_019212745.2	'LOC104646083'	-13.495	6.31e-26
Solyc04g081520.1	101248970	XM_019213721.2	'LOC101248970'	-12.6452	9.99e-12
Solyc04g078100.1	104647181	XM_026030516.1	'LOC104647181'	-12.4783	7.73e-09
Solyc11g070090.1	101254164	XM_010315303.3	'LOC101254164'	-12.471	2.4e-14
Solyc02g080760.1	104646023	XM_010319010.1	'LOC104646023'	-12.4645	3.35e-07
Solyc06g035820.1	104646143	XM_010319281.3	'LOC104646143'	-12.4519	1.62e-13
Solyc03g053130.3	101266699	XM_004234714.4	'LOC101266699'	-11.9186	4.75e-11
Solyc06g035820.1	101265442	XM_004240745.4	'LOC101265442'	-11.8125	2.57e-09
Solyc07g016080.3	101255212	XM_019214779.2	'LOC101255212'	-11.7737	0.0026467
Solyc02g032550.2	109119465	XM_026029198.1	'LOC109119465'	-11.75	0.00201438
Solyc11g018600.1	101267081	XM_019210858.2	'LOC101267081'	-11.4574	3.26e-05
Solyc06g072780.2	101245557	XM_004242085.4	'LOC101245557'	-11.2705	4.02e-16
Solyc07g016065.1	101254607	XM_019214778.2	'LOC101254607'	-11.2257	0.000732
Solyc06g035940.3	101266128	XM_004240687.4	'LOC101266128'	-11.2242	8.28e-08
Solyc11g070080.1	101253861	XM_019210963.2	'LOC101253861'	-11.1814	1.35e-08
Solyc01g010900.3	101247053	XM_004228326.4	'LOC101247053'	-10.8055	2.24e-10
Solyc07g015960.1	101248691	XM_004243011.3	'LOC101248691'	-10.527	3e-14
Solyc07g042880.1	101252702	XM_004243858.4	'LOC101252702'	-10.4486	2.62e-05
Solyc07g054670.3	101259458	XM_004243748.3	'LOC101259458'	-10.3382	9.31e-15
Solyc04g071260.3	101264618	XM_010321768.3	'LOC101264618'	-10.2756	1.13e-31
Solyc01g100880.3	101256713	XM_004230284.4	'LOC101256713'	-10.0097	1.43e-08
Solyc11g010110.2	101259396	XM_010314332.3	'ABCG25'	-9.95196	4.54e-07
Solyc10g009400.3	101265072	XM_004248037.4	'LOC101265072'	-9.84386	1.02e-17
Solyc04g051160.1	104647058	XM_026030719.1	'LOC104647058'	-9.73958	2.66e-18
Solyc08g077850.2	543622	NM_001247421.1	'TMP'	-9.73429	1.63e-22
Solyc02g065670.2	101256746	XM_004233885.2	'LOC101256746'	-9.58256	1.14e-12
Solyc08g077610.2	101257794	XM_004246126.4	'LOC101257794'	-9.47122	1.81e-16
Solyc07g064190.2	101268487	XM_010326022.3	'PME3'	-9.46358	4.63e-10
Solyc12g005560.1	104644819	XM_010315360.3	'LOC104644819'	-9.28727	1.99e-21
Solyc02g088380.3	101244921	XM_004232146.4	'LOC101244921'	-9.27452	6.24e-31
Solyc04g008080.1	104646726	XM_010321081.3	'LOC104646726'	-9.21858	2.51e-09
Solyc01g090600.3	101263641	XM_004229718.4	'LOC101263641'	-9.20645	6.19e-11
Solyc01g081110.3	101251221	XM_010324934.3	'LOC101251221'	-9.19738	7.73e-64
Solyc11g042810.2	101260790	XM_004250764.4	'LOC101260790'	-9.17804	5.19e-26
Solyc02g072060.2	104646049	XM_019212053.2	'LOC104646049'	-9.03476	2.1e-11
Solyc07g054410.1	104648384	XM_010325419.2	'LOC104648384'	-9.02948	7.83e-30
Solyc02g088720.3	101264276	XM_004232127.4	'LOC101264276'	-9.02558	1.29e-17
Solyc04g008780.3	101248092	XM_004236826.3	'LOC101248092'	-8.93479	5.77e-28
Solyc07g052500.1	101248694	XM_004243788.4	'LOC101248694'	-8.83997	2.52e-09
Solyc05g006290.1	104647255	XM_010322325.2	'LOC104647255'	-8.76653	5.76e-10
Solyc11g072680.1	104644785	XM_019210875.2	'LOC104644785'	-8.65259	0.0484406
Solyc12g013640.2	101258338	XM_004252057.4	'ABCG29'	-8.62088	1.35e-08
Solyc05g011900.1	101260818	XM_004239407.3	'LOC101260818'	-8.46366	2.43e-09
Solyc01g068420.3	101254524	XM_004229112.3	'LOC101254524'	-8.41916	2.19e-08
Solyc09g008510.1	101254417	XM_004246552.4	'LOC101254417'	-8.35495	0.00754066
Solyc03g098310.1	101265415	XM_004235432.3	'LOC101265415'	-8.34051	1.63e-27
Solyc01g009190.2	101250726	XM_010314361.3	'LOC101250726'	-8.16365	3.29e-53
Solyc03g059200.2	101263585	XM_004234820.4	'LOC101263585'	-8.14777	4.14e-62
Solyc05g006290.1	104647254	XM_010322324.2	'LOC104647254'	-8.14568	2.34e-08
Solyc09g005970.1	101267550	XM_004246681.4	'ABCG23'	-8.14092	1.35e-08
Solyc12g011120.2	101253868	XM_004252048.4	'LOC101253868'	-8.09672	1.23e-11
Solyc01g110800.3	101247761	XM_004230933.4	'LOC101247761'	-7.98307	2.98e-08
Solyc02g032910.2	544300	NM_001247067.2	'LOC544300'	-7.92862	4.01e-37
Solyc10g078820.2	101250464	XM_004249680.4	'LOC101250464'	-7.83609	0.000517
Solyc03g118943.1	101268671	XM_010320334.3	'LOC101268671'	-7.82862	4.42e-11
Solyc03g005160.3	101268066	XM_004234183.4	'LOC101268066'	-7.76157	4.02e-11
Solyc01g111080.3	101253637	XM_026028828.1	'LOC101253637'	-7.69344	1.97e-35
Solyc09g009930.2	101251713	XM_004246457.4	'LOC101251713'	-7.66082	6.05e-07
Solyc08g062780.2	101253608	XM_004245308.4	'LOC101253608'	-7.5899	3.02e-21
Solyc03g113530.3	101250007	XM_004236471.4	'LOC101250007'	-7.57709	4.02e-15
Solyc10g007630.1	104649502	XM_010328956.3	'LOC104649502'	-7.39652	5.73e-06
Solyc09g083310.2	101259370	XM_026033003.1	'LOC101259370'	-7.31879	1.58e-05
Solyc02g091310.2	104645684	XM_010317765.3	'LOC104645684'	-7.29316	4.96e-41
Solyc01g079890.3	101244806	NM_001302908.1	'LOC101244806'	-7.14314	0.00563856
Solyc08g069110.3	101248505	XM_019215074.2	'LOC101248505'	-7.00543	7.49e-22
Solyc07g008107.1	104648249	XM_010325175.3	'LOC104648249'	-6.94723	9.53e-20
Solyc02g062330.2	101251851	XM_004233930.4	'LOC101251851'	-6.94631	2.67e-23
Solyc10g018640.2	101267747	XM_004248502.4	'LOC101267747'	-6.92263	7.91e-07
Solyc05g010210.1	104647457	XM_010322870.2	'LOC104647457'	-6.81861	6.87e-05
Solyc09g082270.3	101248237	XM_004247527.4	'LOC101248237'	-6.78549	4.7e-05
Solyc01g058530.3	101265956	XM_026030384.1	'LOC101265956'	-6.67249	0
Solyc04g056360.3	101256276	XM_019213569.2	'LOC101256276'	-6.45523	6.88e-24
Solyc02g079815.1	101261687	XM_026029418.1	'LOC101261687'	-6.43965	1.26e-76
Solyc10g076330.2	101267571	XM_026027973.1	'LOC101267571'	-6.41309	0.0332085
Solyc09g007820.2	101244410	XM_019215620.2	'LOC101244410'	-6.37075	0.000114
Solyc10g079060.2	101252241	XM_004249685.4	'SQS4'	-6.32445	5.35e-12
Solyc01g103910.2	101260675	XM_019211801.2	'LOC101260675'	-6.22678	4.76e-22
Solyc11g071310.1	101255958	XM_010315304.3	'LOC101255958'	-6.21157	2.59e-06
Solyc03g051970.3	101262598	XM_004234706.3	'LOC101262598'	-6.20324	1.05e-08
Solyc02g014730.3	101264266	XM_004231449.4	'LOC101264266'	-6.07748	3.81e-06
Solyc10g076220.2	101265182	XM_004248996.4	'LOC101265182'	-6.05039	0.00781159
Solyc07g056290.2	101249384	XM_026032122.1	'LOC101249384'	-6.04918	0.000622
Solyc01g097050.3	104649733	XM_010329267.3	'LOC104649733'	-6.01181	0.00490602
Solyc01g018020.2	101251315	XM_004228732.4	'LOC101251315'	-6.00912	0.000838
Solyc11g008410.2	101256445	XM_026028409.1	'LOC101256445'	-5.97259	1.72e-10
Solyc05g007790.3	101244870	XM_004238763.3	'LOC101244870'	-5.92799	0.00565738
Solyc03g121100.3	101253467	XM_004235589.4	'LOC101253467'	-5.87457	2.73e-158
Solyc06g084190.3	101254307	XM_004242292.4	'LOC101254307'	-5.81902	4.83e-27
Solyc01g098070.1	101258418	XM_004231202.3	'LOC101258418'	-5.79573	0.0080812
Solyc07g044870.3	101268588	XM_004243836.4	'LOC101268588'	-5.79414	0.0246511
Solyc05g047560.1	101262314	XM_004240072.4	'LOC101262314'	-5.76029	0.00450232
Solyc03g114080.2	101247422	XM_004236463.4	'LOC101247422'	-5.64678	1.38e-14
Solyc03g111870.3	101250105	XM_004236240.4	'LOC101250105'	-5.59667	4.15e-43
Solyc10g047810.2	101244817	NM_001320790.1	'LOC101244817'	-5.55126	0.0054278
Solyc05g049870.3	101258156	XM_004240058.4	'LOC101258156'	-5.49472	0.00453931
Solyc03g119625.1	104646555	XM_010320306.3	'LOC104646555'	-5.46127	2.35e-22
Solyc11g006570.2	101268447	XM_010314209.3	'LOC101268447'	-5.38838	1.76e-08
Solyc09g090760.3	104649401	XM_010328492.3	'LOC104649401'	-5.37925	0.00558347
Solyc02g081890.3	101252649	XM_004232576.4	'LOC101252649'	-5.3711	7.73e-07
Solyc10g078670.2	101250172	XM_004249114.4	'LOC101250172'	-5.24607	1.22e-27
Solyc07g052510.3	101248408	XM_004243787.4	'LOC101248408'	-5.23971	3.43e-07
Solyc06g069260.1	101263037	XM_004242140.4	'LOC101263037'	-5.23234	5.02e-24
Solyc01g008670.3	101261546	XM_004228459.4	'LOC101261546'	-5.2023	0.0157327
Solyc04g076660.3	101248481	XM_010321929.3	'LOC101248481'	-5.19141	1.81e-07
Solyc01g102910.3	101253729	XM_004230357.3	'LOC101253729'	-5.09533	1.41e-10
Solyc07g008140.3	104648156	XM_010324998.3	'LOC104648156'	-5.0594	6.51e-29
Solyc08g006280.2	101262937	XM_010326366.2	'LOC101262937'	-5.05395	0.00781159
Solyc07g053300.1	101268122	XM_004243773.4	'ABCG18'	-5.02062	2.66e-25
Solyc04g082180.3	101252984	NM_001330108.1	'adh3a'	-4.99899	2.85e-18
Solyc04g080760.3	101268099	XM_004238239.4	'LOC101268099'	-4.98729	4.09e-68
Solyc01g099620.3	101251928	XM_004230184.4	'LOC101251928'	-4.90591	2.61e-45
Solyc03g111760.3	101261608	XM_026030041.1	'LOC101261608'	-4.87318	1.54e-19
Solyc05g051730.2	101251885	XM_004239957.4	'LOC101251885'	-4.83449	0.039805
Solyc07g042460.2	101258675	XM_019214972.2	'LOC101258675'	-4.8336	5.37e-05
Solyc11g005490.1	104644532	XM_010314586.3	'LOC104644532'	-4.77465	0.0445057
Solyc02g071050.3	101263374	XM_004233043.3	'LOC101263374'	-4.74731	2.65e-46
Solyc08g008620.3	101264652	XM_004244681.4	'LOC101264652'	-4.67848	4.7e-107
Solyc11g005760.2	101245115	XM_004249844.4	'LOC101245115'	-4.67382	8.29e-09
Solyc06g072550.3	101267030	XM_004241410.4	'LOC101267030'	-4.65711	7.22e-26
Solyc08g082770.3	101246848	XM_004245435.4	'LOC101246848'	-4.61669	0.000804
Solyc03g078810.3	101262190	XM_004235080.4	'LOC101262190'	-4.58408	5.3e-11
Solyc08g075320.3	101254720	XM_004245970.4	'LOC101254720'	-4.579	0.000279
Solyc07g052300.3	101254917	XM_004243426.4	'LOC101254917'	-4.56111	2.39e-13
Solyc10g047110.2	101253636	XM_004248897.4	'LOC101253636'	-4.55372	2.86e-08
Solyc09g011990.1	101257591	XM_004246306.4	'LOC101257591'	-4.5442	2.93e-05
Solyc10g080340.2	101259096	XM_004249226.4	'LOC101259096'	-4.52281	1.96e-48
Solyc03g031880.3	101258232	XM_004234444.4	'LOC101258232'	-4.51662	9.01e-34
Solyc00g030510.3	101249539	XM_004253299.4	'LOC101249539'	-4.47007	0.000251
Solyc01g090010.2	109119986	XM_026029002.1	'LOC109119986'	-4.45782	0.0246978
Solyc08g006730.1	101249387	XM_004244469.4	'LOC101249387'	-4.44291	2.8e-29
Solyc01g111080.3	101257313	XM_004230877.4	'LOC101257313'	-4.439	6.36e-11
Solyc12g017820.2	101255862	XM_010315681.3	'LOC101255862'	-4.41287	2.81e-10
Solyc07g021020.3	101252095	XM_019214659.1	'LOC101252095'	-4.38089	0.0102051
Solyc05g050670.2	104647683	XM_010323315.3	'LOC104647683'	-4.36963	0.0181225
Solyc07g008103.1	543645	NM_001247500.1	'LOC543645'	-4.33996	0.0299225
Solyc01g098310.2	104644393	XM_010314029.3	'LOC104644393'	-4.3001	0.0457648
Solyc06g073750.3	101265834	XM_019214221.2	'LOC101265834'	-4.23651	6.28e-164
Solyc10g079910.2	101248343	XM_004249194.4	'LOC101248343'	-4.17361	7.24e-24
Solyc05g010650.3	101256674	XM_004239397.4	'LOC101256674'	-4.09491	5.69e-16
Solyc03g120030.1	101263599	XM_004236363.3	'LOC101263599'	-4.09203	0.000931
Solyc05g011825.1	104647317	XM_010322533.3	'LOC104647317'	-4.08365	0.000967
Solyc12g008665.1	101263789	XM_004251603.4	'LOC101263789'	-4.06386	4.84e-62
Solyc01g008240.3	101244982	XM_004228485.4	'LOC101244982'	-4.03788	0.0458616
Solyc08g076250.2	101257397	XM_004245895.4	'LOC101257397'	-4.03257	6.45e-52
Solyc06g060060.3	101266529	XM_004241998.4	'LOC101266529'	-4.00791	0.0203728
Solyc08g013758.1	101245081	XM_004244689.4	'LOC101245081'	-3.93534	6.55e-10
Solyc01g010280.3	101258295	XM_010325822.3	'LOC101258295'	-3.92254	0.0175398
Solyc03g095210.2	101251072	XM_010319907.3	'LOC101251072'	-3.91753	0.0197275
Solyc02g067160.3	101245425	XM_019212218.2	'LOC101245425'	-3.91275	0.00231978
Solyc05g054440.3	101265131	XM_004239745.4	'LOC101265131'	-3.82016	0.0345029
Solyc03g120240.3	101248282	XM_004235656.4	'LOC101248282'	-3.81999	7.67e-05
Solyc03g097500.3	101257641	XM_004235267.4	'LOC101257641'	-3.81521	4.71e-11
Solyc07g044820.1	101268885	XM_004243837.4	'LOC101268885'	-3.81014	0.00119431
Solyc06g062550.3	101259946	NM_001279335.1	'psi14C'	-3.69705	1.14e-13
Solyc04g076750.2	101263902	XM_010321934.3	'LOC101263902'	-3.58885	4.63e-10
Solyc00g104940.1	104645329	XM_010316710.3	'LOC104645329'	-3.55299	0.0424051
Solyc09g074890.1	101251815	XM_010328281.3	'LOC101251815'	-3.54034	1.82e-26
Solyc01g090000.1	104648907	XM_026029001.1	'LOC104648907'	-3.4887	0.0101065
Solyc04g074740.3	101266215	XM_004237901.4	'LOC101266215'	-3.48424	2.14e-13
Solyc02g067450.3	101265301	XM_004233304.4	'LOC101265301'	-3.46943	0.0280425
Solyc01g081250.3	101257702	XM_004229476.4	'LOC101257702'	-3.46461	4.72e-13
Solyc08g068500.2	104648860	XM_010326871.3	'LOC104648860'	-3.46451	0.000682
Solyc01g066390.3	101260967	XM_004229216.4	'LOC101260967'	-3.44788	0.0290899
Solyc08g036570.1	101255905	XM_004244881.4	'LOC101255905'	-3.43941	1.62e-07
Solyc01g005510.3	101251411	XM_004228587.3	'LOC101251411'	-3.41385	0.0328411
Solyc02g079180.1	104645813	XM_010318373.3	'LOC104645813'	-3.35298	9.09e-13
Solyc11g012030.2	101248638	XM_004250503.4	'LOC101248638'	-3.34918	6.94e-24
Solyc05g024260.3	101255592	XM_004239256.3	'LOC101255592'	-3.3284	0.000117
Solyc07g065060.2	101263733	XM_026032169.1	'LOC101263733'	-3.30838	0.000151
Solyc01g090710.3	778330	NM_001247223.1	'cMDH'	-3.3069	2.74e-15
Solyc03g115600.3	104646589	XM_010320523.3	'LOC104646589'	-3.11577	3.87e-21
Solyc09g090350.3	101256627	XM_004247697.4	'LOC101256627'	-3.09768	1.66e-17
Solyc02g080870.2	101255462	XM_004233738.4	'LOC101255462'	-3.07953	0.0161204
Solyc09g089570.3	101267741	XM_010328448.3	'LOC101267741'	-3.06307	0.00159884
Solyc09g011660.3	543814	NM_001247157.1	'LOC543814'	-3.04826	7.57e-07
Solyc10g055470.2	101247762	XM_004248609.4	'LOC101247762'	-3.03894	0.0351037
Solyc03g120650.3	778332	NM_001247230.1	'KPP'	-3.03838	0.000286
Solyc01g088800.3	101246098	XM_004231089.4	'LOC101246098'	-3.03206	0.0277681
Solyc07g063180.3	101246737	XM_004244319.4	'LOC101246737'	-2.99548	3.63e-32
Solyc05g006440.3	101252878	XM_004239315.4	'LOC101252878'	-2.95152	4.98e-12
Solyc06g051950.3	101244671	XM_026031494.1	'LOC101244671'	-2.94999	0.000336
Solyc03g118760.3	101246411	XM_004235730.4	'LOC101246411'	-2.94286	0.00687926
Solyc11g006730.1	101262677	XM_010314216.3	'LOC101262677'	-2.90526	0.000517
Solyc03g058370.2	101255274	XM_019212712.2	'LOC101255274'	-2.87763	3.93e-17
Solyc03g044880.3	101253361	XM_004234633.4	'LOC101253361'	-2.86282	4.02e-15
Solyc02g065160.2	101263870	XM_019212203.2	'LOC101263870'	-2.86022	0.00687926
Solyc08g008500.3	101263230	XM_004244598.4	'LOC101263230'	-2.84781	8.94e-12
Solyc07g041940.3	101251600	XM_004243657.4	'LOC101251600'	-2.82632	0.00931639
Solyc07g008070.1	101245073	XM_004242723.4	'LOC101245073'	-2.82267	1.53e-06
Solyc08g067990.2	101258884	XM_004245366.4	'LOC101258884'	-2.74658	7.34e-07
Solyc04g078410.3	101244281	NM_001347069.1	'LOC101244281'	-2.72918	6.9e-05
Solyc03g007080.3	101245523	XM_004234108.4	'LOC101245523'	-2.72834	0.014609
Solyc03g117810.3	101251368	XM_004235827.4	'LOC101251368'	-2.69271	2.41e-39
Solyc04g064880.3	101265726	XM_004237697.4	'LOC101265726'	-2.68268	0.0203976
Solyc01g081630.3	101266263	XM_010325174.3	'LOC101266263'	-2.67687	1.25e-15
Solyc11g008850.2	101254961	XM_004250044.4	'LOC101254961'	-2.66658	0.0468761
Solyc07g064190.2	544289	NM_001247019.1	'PME2.1'	-2.57738	6.78e-05
Solyc09g075760.3	101255334	XM_004247479.4	'LOC101255334'	-2.56611	0.0043606
Solyc01g108610.3	101250843	XM_004230770.4	'LOC101250843'	-2.54803	3.64e-18
Solyc06g073820.2	101265553	XM_010324151.3	'LOC101265553'	-2.54735	0.0207619
Solyc03g113850.1	101248569	XM_010320636.3	'LOC101248569'	-2.52419	2.03e-08
Solyc00g257110.3	101249063	XM_004253462.3	'LOC101249063'	-2.51211	0.0202751
Solyc06g060470.1	101249467	XM_004242242.4	'LOC101249467'	-2.51152	1.39e-06
Solyc01g104860.3	101265285	XM_004230571.4	'LOC101265285'	-2.50328	0.0209081
Solyc10g017600.3	101250456	XM_004248528.4	'LOC101250456'	-2.49369	0.00484137
Solyc03g095820.3	101254673	XM_010319930.3	'LOC101254673'	-2.48745	0.00510463
Solyc01g056310.3	101263934	XM_004229014.4	'LOC101263934'	-2.47132	0.0162506
Solyc09g090150.3	101253426	XM_004247687.3	'LOC101253426'	-2.40393	0.0212644
Solyc05g047550.3	101262013	XM_019213800.2	'LOC101262013'	-2.35987	2.65e-06
Solyc02g087860.3	100301942	NM_001247361.1	'Style2.1'	-2.35983	1.25e-13
Solyc02g091980.2	101245617	XM_004233564.3	'LOC101245617'	-2.34164	7.94e-20
Solyc08g066260.3	101248320	XM_004245097.4	'LOC101248320'	-2.31801	0.014609
Solyc03g121770.2	101254077	XM_026030227.1	'LOC101254077'	-2.28006	0.000723
Solyc04g082120.3	101251470	XM_004238356.3	'LOC101251470'	-2.26908	0.0219415
Solyc07g056320.3	101247838	XM_004243156.4	'LOC101247838'	-2.25563	3.62e-11
Solyc02g068400.3	101265794	XM_004233219.4	'LOC101265794'	-2.22448	5.13e-12
Solyc01g088430.3	101267647	XM_004229647.4	'LOC101267647'	-2.22229	0.0472815
Solyc06g082340.2	104648134	XM_019214235.2	'LOC104648134'	-2.21276	0.0345534
Solyc10g080590.2	101265083	XM_004249244.4	'LOC101265083'	-2.21246	4.7e-05
Solyc03g123670.3	101244939	XM_004235475.4	'LOC101244939'	-2.19583	3.94e-07
Solyc01g066720.3	101256624	XM_004229201.4	'LOC101256624'	-2.17378	0.000109
Solyc02g084670.3	101260899	XM_004233682.4	'LOC101260899'	-2.16229	3.53e-06
Solyc05g041220.2	101254300	XM_004240282.4	'LOC101254300'	-2.15988	0.000827
Solyc02g089690.3	101266779	XM_004232058.4	'LOC101266779'	-2.12535	1.6e-25
Solyc08g074680.2	101258774	NM_001309397.1	'PPO'	-2.11546	8.87e-130
Solyc07g063670.2	104648581	NM_001348373.1	'SPL'	-2.09669	4.46e-26
Solyc01g079300.3	101263843	XM_004229330.4	'LOC101263843'	-2.08327	0.0475054
Solyc01g006390.2	543740	NM_001247937.1	'LOC543740'	-2.07698	1.13e-32
Solyc11g069820.2	101251750	XM_004251360.4	'ABCG64'	-2.05214	0.00488814
Solyc04g007600.3	101256764	XM_004236942.4	'LOC101256764'	-2.05166	3.52e-26
Solyc07g053200.3	101263226	XM_004243369.4	'LOC101263226'	-2.04507	0.0046902
Solyc02g084800.3	101243845	XM_004232392.4	'LOC101243845'	-2.03908	0.00203326
Solyc12g088800.2	101263295	XM_004252716.3	'LOC101263295'	-2.02039	0.0287013
Solyc05g005300.2	101245546	XM_010322267.3	'LOC101245546'	-2.01543	2.87e-10
Solyc05g014150.3	101253896	XM_004239117.4	'LOC101253896'	-2.01025	1.28e-05
Solyc03g113360.3	101251172	XM_004236475.4	'LOC101251172'	-2.00293	0.0207619
Solyc10g076730.1	101249775	XM_004249029.4	'LOC101249775'	-1.99488	0.000517
Solyc10g079350.2	101246877	XM_004249189.4	'LOC101246877'	-1.98597	1.42e-06
Solyc09g005110.3	101256911	XM_004246730.4	'LOC101256911'	-1.9551	0.00366688
Solyc01g096880.3	101250632	XM_004230014.4	'LOC101250632'	-1.93991	0.00212534
Solyc04g076525.1	101247913	XM_026030825.1	'LOC101247913'	-1.93476	0.0253139
Solyc11g008810.2	101254155	XM_004250041.4	'LOC101254155'	-1.9273	5.53e-06
Solyc01g090840.3	101268801	XM_010327233.3	'LOC101268801'	-1.90937	1.42e-16
Solyc09g090090.2	101251924	XM_004247682.4	'LOC101251924'	-1.87132	0.00191478
Solyc06g062750.3	101267031	XM_004241831.4	'LOC101267031'	-1.85958	0.00193579
Solyc06g074040.1	101257972	XM_004241293.4	'LOC101257972'	-1.84595	2.55e-15
Solyc10g076740.2	101246683	XM_010329425.3	'LOC101246683'	-1.83561	3.77e-05
Solyc02g014560.3	101249219	XM_004231470.4	'LOC101249219'	-1.83396	1.22e-07
Solyc02g084600.3	101248831	XM_004232408.4	'LOC101248831'	-1.82018	0.000158
Solyc06g069220.1	101266341	XM_004241574.4	'LOC101266341'	-1.81411	0.0316941
Solyc09g014530.3	101248703	XM_004246276.3	'LOC101248703'	-1.80996	0.00557446
Solyc07g048070.3	101249743	XM_004243490.4	'LOC101249743'	-1.8037	4.43e-05
Solyc02g082170.2	101245119	XM_004232554.4	'LOC101245119'	-1.74736	0.0214299
Solyc11g018510.2	101268055	XM_004250340.3	'LOC101268055'	-1.73428	0.0399261
Solyc08g042010.3	101254409	XM_004244937.4	'LOC101254409'	-1.69314	0.000714
Solyc03g006010.3	101247696	XM_004234029.4	'LOC101247696'	-1.6833	7.81e-07
Solyc06g071540.3	101260442	XM_004241471.4	'LOC101260442'	-1.64221	2.16e-15
Solyc08g068240.2	101261256	XM_004245373.4	'LOC101261256'	-1.61914	0.00567374
Solyc05g005700.3	101254485	NM_001346604.1	'ADH2B7d'	-1.61786	2.07e-06
Solyc11g013480.2	100527977	NM_001247308.2	'ARF17'	-1.59888	2.5e-08
Solyc06g050610.2	101259848	XM_026031723.1	'LOC101259848'	-1.56963	0.0127947
Solyc01g081110.3	101250925	XM_004229531.4	'LOC101250925'	-1.56903	3.52e-12
Solyc11g007550.1	101252545	XM_004249951.4	'LOC101252545'	-1.54436	0.0149553
Solyc06g035760.3	101267528	XM_004240692.4	'LOC101267528'	-1.52437	0.00237307
Solyc03g007060.3	101244930	XM_004234106.4	'LOC101244930'	-1.521	0.0017114
Solyc04g074340.3	101258947	XM_004237878.4	'LOC101258947'	-1.48982	0.000426
Solyc10g012410.3	101253627	XM_004248000.4	'LOC101253627'	-1.4799	9.68e-05
Solyc09g059240.3	101246085	XM_004247013.4	'SlCYP82U1'	-1.46974	0.000107
Solyc04g007790.3	101266019	XM_004236973.3	'LOC101266019'	-1.46828	0.0371047
Solyc04g077460.3	101250885	XM_004238015.4	'LOC101250885'	-1.46588	1.81e-07
Solyc01g109655.1	101244536	XM_004231375.4	'LOC101244536'	-1.46458	8.04e-05
Solyc05g007230.3	101258262	XM_004239333.4	'LOC101258262'	-1.45326	2.19e-10
Solyc05g013620.2	101244185	XM_004239087.4	'LOC101244185'	-1.44899	1.97e-16
Solyc08g082130.3	101255819	XM_004246053.4	'LOC101255819'	-1.44538	0.00226153
Solyc06g069400.3	101262729	XM_004241562.4	'LOC101262729'	-1.43851	0.000261
Solyc08g016565.1	101267040	XM_004244756.3	'LOC101267040'	-1.42999	0.0305717
Solyc11g010990.2	104644298	XM_010314366.3	'LOC104644298'	-1.42836	0.000347
Solyc01g098820.3	101263169	XM_004231218.4	'LOC101263169'	-1.42669	3.1e-11
Solyc12g017850.2	101261201	XM_004251929.4	'LOC101261201'	-1.42255	5.96e-06
Solyc03g007890.3	101264183	XM_004234170.4	'LOC101264183'	-1.41625	0.0491156
Solyc01g111650.3	101268040	XM_004231000.4	'LOC101268040'	-1.40834	0.000138
Solyc02g090410.3	101251139	XM_004232006.4	'LOC101251139'	-1.39868	0.0069838
Solyc03g046580.1	104646236	XM_010319525.3	'LOC104646236'	-1.3952	0.00989712
Solyc10g009050.3	101247562	XM_004248063.4	'LOC101247562'	-1.38548	6.79e-07
Solyc08g016620.3	101267330	XM_004244757.4	'LOC101267330'	-1.38281	0.0400485
Solyc11g070070.2	101249238	XM_004251138.4	'LOC101249238'	-1.37983	0.000363
Solyc01g005370.3	101247547	XM_004228663.4	'LOC101247547'	-1.36399	0.00102395
Solyc02g089060.3	101255847	XM_004232105.4	'LOC101255847'	-1.34076	2e-08
Solyc05g012070.3	543938	NM_001247625.2	'LOC543938'	-1.33511	1.93e-10
Solyc02g071060.3	101263078	XM_004233042.4	'LOC101263078'	-1.33233	2.14e-07
Solyc02g089420.1	101260992	XM_010317895.3	'LOC101260992'	-1.32346	0.0360761
Solyc05g008390.3	101260726	XM_004238815.4	'LOC101260726'	-1.31429	6.01e-06
Solyc11g013490.2	101256831	XM_004250303.3	'LOC101256831'	-1.31124	0.000207
Solyc01g099660.3	101252822	XM_004230185.4	'LOC101252822'	-1.30402	0.0457648
Solyc03g120860.2	101259733	XM_004236352.4	'LOC101259733'	-1.30073	0.00459083
Solyc06g060170.3	101263717	XM_004241989.4	'LOC101263717'	-1.29867	6.48e-05
Solyc08g062450.1	544282	NM_001246984.3	'LOC544282'	-1.28889	0.000878
Solyc01g111970.3	101250637	XM_004231028.4	'LOC101250637'	-1.28568	0.00654397
Solyc11g008260.2	101266086	XM_004249996.4	'LOC101266086'	-1.26238	1.13e-15
Solyc01g005730.3	101268306	XM_026029082.1	'LOC101268306'	-1.2554	0.0422581
Solyc12g015800.2	101248749	XM_019211288.2	'LOC101248749'	-1.25277	3.42e-07
Solyc12g010170.2	101244057	XM_004251708.4	'LOC101244057'	-1.24356	0.00943933
Solyc03g093800.1	101244167	XM_004235145.4	'LOC101244167'	-1.21075	0.000129
Solyc10g085750.2	101267665	XM_004249593.4	'LOC101267665'	-1.20478	1.25e-05
Solyc02g078590.1	101265092	XM_004232791.4	'LOC101265092'	-1.1924	2.51e-06
Solyc00g059100.2	101267507	XM_004253340.4	'LOC101267507'	-1.1873	0.0218049
Solyc10g006140.3	101267356	XM_019215853.2	'LOC101267356'	-1.18047	0.000919
Solyc08g078590.1	101250916	XM_004246106.4	'LOC101250916'	-1.17293	0.0092007
Solyc02g085150.3	101261869	XM_004232367.4	'LOC101261869'	-1.17077	0.0101065
Solyc07g040750.2	104648456	XM_010325744.3	'LOC104648456'	-1.16796	0.0475054
Solyc05g005000.3	101268569	XM_004238589.4	'LOC101268569'	-1.16437	1.74e-08
Solyc07g054470.1	101259953	XM_004243276.4	'LOC101259953'	-1.14694	0.0163554
Solyc10g085750.2	101248632	XM_004249529.4	'LOC101248632'	-1.12954	0.041078
Solyc06g060410.3	101258867	XM_004241973.4	'LOC101258867'	-1.12857	0.00176118
Solyc01g094870.2	101256807	XM_004229866.4	'LOC101256807'	-1.11486	1.79e-05
Solyc01g095490.3	101250739	XM_004229930.4	'LOC101250739'	-1.11093	4.55e-17
Solyc06g010060.1	101245464	XM_010323579.3	'LOC101245464'	-1.104	9.93e-05
Solyc05g007890.3	101248294	XM_004238774.4	'LOC101248294'	-1.09437	0.012296
Solyc01g100020.3	101245304	XM_010314954.3	'LOC101245304'	-1.07686	5.37e-05
Solyc08g059700.2	101252800	XM_004245268.4	'LOC101252800'	-1.07207	0.00849039
Solyc02g078290.3	101247780	XM_004232820.4	'LOC101247780'	-1.06633	0.0423687
Solyc01g100270.3	101268229	XM_004230239.4	'LOC101268229'	-1.06222	8.84e-13
Solyc03g120900.2	101257847	XM_004235603.4	'LOC101257847'	-1.0568	0.032702
Solyc09g005120.3	101256620	XM_004246729.4	'LOC101256620'	-1.04257	0.00892848
Solyc01g079550.2	101245093	XM_004229352.4	'LOC101245093'	-1.02922	0.0448418
Solyc01g099150.3	101244907	XM_004230160.3	'LOC101244907'	-1.02443	0.000171
Solyc06g062400.2	101266235	XM_004242223.4	'LOC101266235'	-1.02338	0.00787341
Solyc08g077080.1	100736466	NM_001247690.1	'GAME3'	-1.02146	3.15e-07
Solyc09g074210.3	101265861	XM_004247434.4	'LOC101265861'	-1.01342	0.00292903
Solyc03g083590.3	101250579	XM_004235054.4	'LOC101250579'	-1.01275	0.0328716
Solyc09g011240.3	101256514	NM_001328683.1	'LOC101256514'	-1.00891	0.0265006
Solyc07g049280.3	101245182	XM_004243474.4	'LOC101245182'	-1.00603	0.00148595
Solyc02g079930.3	100134872	NM_001247724.1	'PSR'	-1.0051	0.0127699
Solyc02g083620.3	101264583	NM_001329785.1	'LOC101264583'	-0.991163	0.0195754
Solyc01g111610.3	101267168	XM_004230997.4	'LOC101267168'	-0.989417	0.0232292
Solyc11g066740.2	101244740	NM_001346868.1	'LOC101244740'	-0.987684	0.0164049
Solyc03g097540.2	101268557	XM_010320013.3	'LOC101268557'	-0.985476	0.00203772
Solyc03g097585.1	112940022	XM_004235286.4	'LOC112940022'	-0.959874	0.0377032
Solyc09g075400.3	101257404	XM_004247486.4	'LOC101257404'	-0.933172	0.017702
Solyc06g073760.3	101266643	XM_004241323.4	'LOC101266643'	-0.925541	0.000742
Solyc08g063090.2	101257882	XM_004245045.4	'LOC101257882'	-0.922946	0.00892848
Solyc06g074320.3	101251993	XM_004241272.4	'LOC101251993'	-0.915874	1.48e-19
Solyc11g044510.2	101250859	XM_004250697.4	'LOC101250859'	-0.91194	2.4e-06
Solyc02g069930.1	101259602	XM_004233114.4	'LOC101259602'	-0.889056	0.000399
Solyc06g064850.2	101249093	XM_004241858.4	'MBP3'	-0.882054	6.29e-05
Solyc04g009860.3	101250295	XM_004236747.4	'LOC101250295'	-0.878217	0.000955
Solyc02g021230.3	101257224	XM_004231485.4	'LOC101257224'	-0.877107	0.0217975
Solyc06g071060.2	101249180	XM_004241516.4	'LOC101249180'	-0.876907	0.000374
Solyc10g075060.2	101264570	NM_001329386.1	'LOC101264570'	-0.875261	0.0188072
Solyc06g069110.3	101268404	XM_004241581.4	'LOC101268404'	-0.870633	0.0178004
Solyc05g012670.1	101265026	XM_004239419.3	'LOC101265026'	-0.867555	0.00244053
Solyc04g077180.2	101250795	XM_004238503.4	'LOC101250795'	-0.858371	0.0099565
Solyc07g066560.1	101255313	XM_004243925.4	'LOC101255313'	-0.840208	0.016121
Solyc07g055870.3	101257484	XM_010325342.2	'LOC101257484'	-0.840067	0.0268513
Solyc09g014350.3	101251501	NM_001328431.1	'GPAT6'	-0.838557	0.0155329
Solyc03g114020.3	101254182	XM_004236086.4	'LOC101254182'	-0.819295	0.0351037
Solyc04g081420.3	101261617	XM_004238306.4	'LOC101261617'	-0.804578	3.01e-10
Solyc11g008910.2	101256442	XM_004250049.4	'LOC101256442'	-0.799738	0.0026467
Solyc10g008770.3	101254536	XM_004248088.2	'LOC101254536'	-0.796151	0.00247376
Solyc02g088230.3	101249781	XM_019212452.2	'LOC101249781'	-0.792862	0.00179229
Solyc01g010870.3	101247648	XM_004228328.3	'LOC101247648'	-0.790743	0.0196934
Solyc02g032100.3	101252338	XM_004231552.4	'LOC101252338'	-0.787387	0.0170168
Solyc03g120360.1	104646544	XM_026030204.1	'LOC104646544'	-0.776015	0.0114979
Solyc06g071890.3	101268113	XM_004241497.4	'LOC101268113'	-0.771893	1.7e-06
Solyc06g054240.3	101261528	XM_004241004.4	'LOC101261528'	-0.757167	0.0243345
Solyc01g099030.3	101265867	XM_004230146.4	'LOC101265867'	-0.753415	0.0243345
Solyc05g050560.1	101247327	XM_010323205.3	'LOC101247327'	-0.749184	0.0166664
Solyc02g086280.3	101262274	XM_004232287.4	'LOC101262274'	-0.748325	0.029739
Solyc01g100750.2	101254641	XM_004230277.4	'LOC101254641'	-0.743189	0.0188072
Solyc07g056390.3	101246644	XM_004243152.4	'LOC101246644'	-0.742274	6.11e-05
Solyc06g053420.3	101248488	XM_004241091.3	'LOC101248488'	-0.737283	0.000661
Solyc01g079610.3	101246562	XM_004229357.2	'LOC101246562'	-0.736427	0.000918
Solyc05g010260.3	101247915	XM_004238941.4	'LOC101247915'	-0.730743	1.3e-05
Solyc09g098420.2	101247164	XM_010328614.3	'LOC101247164'	-0.728242	2.05e-12
Solyc08g083210.3	543560	NM_001247161.2	'cel5'	-0.725117	0.0411384
Solyc08g082820.3	543957	NM_001247707.2	'BiP/grp78'	-0.719421	6.9e-05
Solyc08g006820.3	101251906	XM_004244478.4	'LOC101251906'	-0.716179	8.42e-05
Solyc02g031930.2	101248729	XM_004231539.4	'LOC101248729'	-0.710883	0.0341148
Solyc06g062980.3	101252597	XM_004241870.4	'LOC101252597'	-0.710462	0.00300936
Solyc12g099345.1	101055570	NM_001279211.1	'SR3L'	-0.692141	0.000948
Solyc12g017230.2	101252257	XM_004251901.4	'LOC101252257'	-0.69008	0.0299445
Solyc02g032930.3	101258506	XM_004231568.4	'LOC101258506'	-0.687492	0.0180289
Solyc03g120420.3	101245338	XM_004235646.4	'LOC101245338'	-0.685296	0.00787341
Solyc10g044510.2	101262263	XM_004248799.4	'LOC101262263'	-0.682023	0.0161175
Solyc02g062780.3	101265303	XM_004233468.4	'LOC101265303'	-0.681878	0.00162342
Solyc11g069550.1	101261883	XM_004251097.4	'LOC101261883'	-0.679583	0.00238448
Solyc11g066100.2	101255164	XM_004250911.4	'LOC101255164'	-0.67942	0.00106578
Solyc03g093200.3	101260411	XM_004235114.4	'LOC101260411'	-0.675477	0.00213646
Solyc03g019760.3	101249990	XM_004234265.4	'ABCG5'	-0.666673	6.73e-07
Solyc06g074630.3	101246437	XM_004241253.4	'LOC101246437'	-0.666218	9.38e-05
Solyc03g007050.3	101244640	XM_004234105.4	'LOC101244640'	-0.663848	6.7e-09
Solyc09g074270.3	101262149	XM_004247500.4	'LOC101262149'	-0.663028	0.00453931
Solyc06g036300.3	101260143	NM_001321563.1	'HSP90'	-0.656875	0.00291342
Solyc11g013080.2	101253961	XM_010314476.3	'LOC101253961'	-0.65209	0.00830096
Solyc01g111105.1	101253328	XM_004230862.4	'LOC101253328'	-0.650819	0.00236113
Solyc08g078695.1	543507	NM_001246943.2	'MTSHP'	-0.649054	0.0314622
Solyc03g113900.3	101257158	XM_004236096.3	'LOC101257158'	-0.645948	0.0317847
Solyc12g056450.2	101260619	XM_004252524.4	'HMGS4'	-0.636251	0.0429506
Solyc04g054890.3	101265227	XM_004237363.4	'LOC101265227'	-0.628427	0.0419588
Solyc05g007150.3	101259743	XM_004238729.4	'LOC101259743'	-0.62464	0.00779295
Solyc01g060130.3	543958	NM_001247711.1	'SAR2'	-0.621769	0.0317847
Solyc08g006330.3	101264036	NM_001247751.2	'gtsatom'	-0.620606	0.00947447
Solyc10g080900.2	101247770	XM_004249271.4	'LOC101247770'	-0.615352	0.0274508
Solyc03g007970.2	101259915	XM_010319205.3	'LOC101259915'	-0.61443	0.0166496
Solyc09g007260.3	101259280	XM_004246653.4	'LOC101259280'	-0.610847	0.0201243
Solyc03g026290.3	101262893	XM_004234301.4	'LOC101262893'	-0.609486	0.000752
Solyc03g114030.3	101253471	NM_001347984.1	'Per1'	-0.609414	0.00240742
Solyc05g007490.3	101265541	XM_004238748.4	'LOC101265541'	-0.607385	6.31e-09
Solyc01g106040.3	101247269	XM_004231318.4	'LOC101247269'	-0.604967	0.0355252
Solyc09g011550.3	101266750	XM_004246336.4	'LOC101266750'	-0.603585	0.0287267
Solyc06g060050.1	101252092	XM_004242249.4	'LOC101252092'	-0.594567	0.0378805
Solyc03g082920.3	101263797	XM_004234937.4	'LOC101263797'	-0.593559	0.0106774
Solyc07g062140.3	101249663	XM_004244248.4	'LOC101249663'	-0.58619	0.000418
Solyc12g056640.2	101258633	XM_004252519.4	'LOC101258633'	-0.585095	2.4e-06
Solyc11g006830.2	101245816	XM_004250425.4	'LOC101245816'	-0.584277	0.00622438
Solyc04g074110.3	101253776	XM_004237860.4	'LOC101253776'	-0.577746	0.000571
Solyc05g054560.3	101262115	XM_004239735.4	'LOC101262115'	-0.564177	0.0043606
Solyc07g047830.3	101254220	XM_004243504.4	'LOC101254220'	-0.563432	9.15e-06
Solyc05g015530.3	101246823	XM_004239175.4	'LOC101246823'	-0.562894	0.0412985
Solyc09g010880.3	101258586	XM_004246395.4	'LOC101258586'	-0.560362	0.000221
Solyc12g006860.2	100736487	NM_001247808.2	'CYP734A8'	-0.559811	0.0217975
Solyc11g062260.2	101255658	XM_004250829.4	'LOC101255658'	-0.557911	0.000666
Solyc07g064800.3	101268590	XM_004244053.4	'LOC101268590'	-0.555227	3.12e-05
Solyc01g108235.1	101267275	XM_004230742.3	'LOC101267275'	-0.553992	0.0431482
Solyc12g013910.2	101251955	XM_004251816.4	'LOC101251955'	-0.553579	0.0108257
Solyc01g007170.3	101263238	XM_004228543.4	'LOC101263238'	-0.551236	0.00377312
Solyc11g013000.2	101248833	XM_004250278.4	'LOC101248833'	-0.547161	0.0266891
Solyc10g007390.3	101259292	XM_004248188.4	'LOC101259292'	-0.542351	0.00723848
Solyc11g069500.2	100529137	NM_001247867.2	'ARF10A'	-0.540406	0.0179067
Solyc06g060370.3	101260241	XM_004241977.4	'LOC101260241'	-0.535984	1.21e-06
Solyc02g093050.3	544202	NM_001346925.1	'WRKYIId-4'	-0.531869	0.00592539
Solyc02g077250.2	100736515	NM_001246854.2	'TCP1'	-0.527569	0.0111622
Solyc08g082620.3	101251311	XM_004245451.4	'LOC101251311'	-0.527412	0.00248257
Solyc05g050970.3	101265735	XM_004240000.4	'LOC101265735'	-0.526241	7.83e-06
Solyc01g065500.3	101268027	XM_004229235.4	'LOC101268027'	-0.523319	0.0114294
Solyc05g054030.3	101251477	XM_004239786.4	'LOC101251477'	-0.52246	0.00216815
Solyc04g005430.3	101251872	XM_026030537.1	'LOC101251872'	-0.520763	0.00143547
Solyc07g043560.3	101252901	XM_004243585.4	'LOC101252901'	-0.516334	0.0378805
Solyc12g009840.2	101263674	XM_004251689.4	'LOC101263674'	-0.514458	0.0109369
Solyc03g118040.3	778323	NM_001247200.2	'CNX61.0'	-0.513712	0.0241848
Solyc04g076040.3	101248769	XM_004237927.4	'LOC101248769'	-0.512138	0.0190276
Solyc11g008680.2	101250561	XM_004250029.4	'LOC101250561'	-0.511727	0.00196964
Solyc05g005740.3	101255394	XM_004238631.3	'LOC101255394'	-0.501966	0.0440218
Solyc12g008970.2	101245821	XM_004251629.4	'LOC101245821'	-0.498806	0.0368776
Solyc08g007320.3	101263043	XM_004244514.4	'LOC101263043'	-0.496848	0.0294089
Solyc03g115990.2	101258932	XM_004235933.4	'LOC101258932'	-0.49476	0.0195576
Solyc01g104880.3	101266981	XM_004230487.4	'LOC101266981'	-0.493239	0.0231306
Solyc08g075940.3	101249196	XM_004245866.4	'LOC101249196'	-0.485188	0.0355257
Solyc12g013560.2	101246318	XM_004251798.3	'LOC101246318'	-0.482912	0.0452528
Solyc06g071450.3	101263419	XM_004241480.4	'LOC101263419'	-0.473505	0.0332085
Solyc11g064790.2	101259808	XM_004250841.4	'LOC101259808'	-0.471925	0.0212926
Solyc05g052930.3	101250218	XM_004239868.4	'LOC101250218'	-0.471707	0.00377706
Solyc11g070110.2	101254453	XM_010315143.2	'LOC101254453'	-0.46713	0.0264657
Solyc03g096935.1	101257051	XM_004235266.4	'LOC101257051'	-0.465121	0.0495229
Solyc04g076790.3	101264818	XM_010321935.3	'LOC101264818'	-0.459528	0.000608
Solyc07g056050.1	101253394	XM_004243175.4	'LOC101253394'	-0.459189	0.00981156
Solyc03g120090.1	101251664	XM_004235666.4	'LOC101251664'	-0.455408	0.0461511
Solyc06g074370.2	101250703	XM_004241268.4	'LOC101250703'	-0.453365	0.0243345
Solyc04g078540.3	101246709	XM_004238081.4	'LOC101246709'	-0.452147	0.000424
Solyc01g096090.3	101255923	XM_004229947.4	'LOC101255923'	-0.436638	0.00781528
Solyc03g113610.3	101262800	XM_004236114.4	'LOC101262800'	-0.436622	0.00210964
Solyc01g008340.3	100037517	NM_001247457.3	'LOC100037517'	-0.434831	0.0117826
Solyc03g063030.3	101265407	XM_004234765.4	'LOC101265407'	-0.430449	0.0460845
Solyc12g008640.2	101263185	XM_004251601.4	'LOC101263185'	-0.429707	0.0023461
Solyc04g051500.3	101261613	XM_004237430.4	'LOC101261613'	-0.42262	0.0077702
Solyc03g118680.3	101243872	XM_004235721.3	'LOC101243872'	-0.42209	0.00781159
Solyc04g009170.2	101264918	XM_004236795.4	'LOC101264918'	-0.420592	0.0195754
Solyc04g071880.3	101253082	NM_001287782.1	'LeVP3'	-0.414161	0.0017116
Solyc04g081300.3	101259149	XM_004238297.4	'LOC101259149'	-0.414014	0.0321665
Solyc01g105060.3	101266461	XM_004230575.3	'LOC101266461'	-0.413396	0.0252961
Solyc12g011340.2	101266798	XM_004251782.3	'LOC101266798'	-0.411256	0.0255433
Solyc09g011310.3	101256799	XM_004246388.4	'LOC101256799'	-0.408295	0.0146589
Solyc06g072040.1	778347	NM_001247315.1	'CIP2a'	-0.405296	0.00115566
Solyc02g070035.1	101264590	XM_004233836.3	'LOC101264590'	-0.404874	0.0110947
Solyc11g018580.2	101244443	XM_004250346.4	'LOC101244443'	-0.403914	0.0211885
Solyc05g054730.3	101257769	XM_004239722.4	'LOC101257769'	-0.403222	0.0251244
Solyc10g085555.1	101247482	NM_001345845.1	'LOC101247482'	-0.40284	0.0489864
Solyc07g007750.3	543741	NM_001247943.2	'TGAS118'	-0.402331	0.000732
Solyc10g074650.2	101254433	XM_004248962.4	'LOC101254433'	-0.397572	0.0478029
Solyc03g005227.1	101255365	XM_004233968.4	'LOC101255365'	-0.393737	0.0151236
Solyc02g094280.3	101263262	XM_004231714.2	'LOC101263262'	-0.389139	0.0328668
Solyc08g065890.3	101267726	XM_004245078.4	'LOC101267726'	-0.387318	0.00976294
Solyc09g005920.3	101268714	XM_004246685.4	'LOC101268714'	-0.382171	0.0197066
Solyc01g086930.3	101266265	XM_004229562.4	'LOC101266265'	-0.380079	0.00914746
Solyc05g006590.3	544183	NM_001247587.2	'PP2Ac1'	-0.368207	0.00427824
Solyc07g045290.3	101264646	XM_004243540.4	'LOC101264646'	-0.36562	0.0490885
Solyc03g096900.3	101246032	XM_004235227.4	'LOC101246032'	-0.357887	0.0476261
Solyc12g096420.2	101255868	XM_004253010.3	'LOC101255868'	-0.356138	0.0431669
Solyc09g008610.3	101252322	XM_010327651.3	'LOC101252322'	-0.34957	0.047127
Solyc09g011770.3	101262037	XM_004246321.4	'LOC101262037'	-0.346543	0.0113896
Solyc06g083200.2	101253200	XM_004242375.4	'FKBP62a'	-0.346152	0.0338344
Solyc07g018270.3	101055574	NM_001279224.2	'VIN3'	-0.336732	0.0137245
Solyc02g068530.3	101262173	XM_004233206.4	'LOC101262173'	-0.332816	0.0348307
Solyc03g005380.3	101259511	XM_004233982.4	'LOC101259511'	-0.332482	0.0423687
Solyc09g009820.3	101255233	XM_004246469.4	'LOC101255233'	-0.331878	0.0485212
Solyc11g072070.2	101265402	XM_004251187.2	'LOC101265402'	-0.331623	0.0188116
Solyc02g070790.3	101267959	XM_004233057.3	'LOC101267959'	-0.325274	0.0255259
Solyc03g112870.3	101252675	XM_004236165.4	'LOC101252675'	-0.322274	0.00462284
Solyc00g006830.3	101250387	XM_004253186.4	'LOC101250387'	-0.321791	0.00544331
Solyc06g071770.3	101254702	XM_004241451.4	'LOC101254702'	-0.318807	0.0474941
Solyc01g106770.3	101259295	XM_004230627.4	'LOC101259295'	-0.315834	0.0190004
Solyc06g076970.3	101255407	XM_004241113.3	'LOC101255407'	-0.315031	0.0245268
Solyc03g118550.3	101266708	XM_004235712.4	'LOC101266708'	-0.312649	0.0416125
Solyc04g045480.3	101267016	XM_004237519.4	'LOC101267016'	-0.284939	0.0348307
Solyc01g103930.3	101248620	XM_004230426.4	'LOC101248620'	-0.258076	0.0282476
Solyc11g011910.2	101248160	XM_004250189.4	'LOC101248160'	-0.256167	0.0460972
Solyc02g086130.3	101265984	XM_004232300.4	'TRM22'	0.252106	0.0413329
Solyc09g083080.3	101263757	NM_001324356.1	'LOC101263757'	0.259318	0.0189718
Solyc03g098050.3	543984	NM_001247857.2	'CaM6'	0.267628	0.0162506
Solyc07g017940.1	101265348	XM_004242865.4	'LOC101265348'	0.289724	0.0370885
Solyc07g065240.2	101254920	XM_010325988.3	'LOC101254920'	0.292381	0.0423216
Solyc01g104640.3	101265174	XM_004230481.4	'LOC101265174'	0.294531	0.0245464
Solyc09g014620.3	101247954	XM_004246273.4	'LOC101247954'	0.300399	0.0316941
Solyc05g023680.3	101264121	XM_004239523.4	'LOC101264121'	0.309999	0.00747828
Solyc06g075370.3	101259641	XM_004241217.4	'LOC101259641'	0.335385	0.018646
Solyc10g006000.3	101254244	XM_004248257.4	'LOC101254244'	0.341722	0.0123709
Solyc10g009210.3	101268806	XM_004248050.4	'LOC101268806'	0.346753	0.0496222
Solyc05g006020.3	101262812	XM_004238656.4	'LOC101262812'	0.35507	0.0200546
Solyc07g042580.3	101256016	XM_004243864.4	'LOC101256016'	0.37618	0.00242867
Solyc02g069560.3	101268639	XM_004233144.4	'LOC101268639'	0.377679	0.0218328
Solyc03g026220.3	101264896	XM_004234308.4	'LOC101264896'	0.385181	0.0359372
Solyc01g100040.3	101262662	XM_004230220.4	'LOC101262662'	0.386028	0.0444827
Solyc05g015510.3	101246055	XM_004239169.4	'LOC101246055'	0.38784	0.000661
Solyc07g032385.1	101267036	XM_004243105.4	'LOC101267036'	0.38899	0.0026467
Solyc02g085390.3	101255451	XM_004232348.4	'LOC101255451'	0.389406	0.0495294
Solyc02g093950.3	101246879	XM_004231745.4	'LOC101246879'	0.394819	0.00893096
Solyc03g082430.1	101257745	XM_010319754.3	'LOC101257745'	0.396995	0.0054891
Solyc03g121660.3	101264502	XM_004235542.4	'LOC101264502'	0.398499	0.00876019
Solyc11g069850.2	101252053	XM_004251361.4	'LOC101252053'	0.398909	0.0211837
Solyc11g066360.2	101261779	XM_004250932.4	'LOC101261779'	0.400157	0.0178453
Solyc08g079010.1	101248807	XM_004245695.4	'LOC101248807'	0.400779	0.018064
Solyc03g115160.3	101268270	XM_004236451.4	'LOC101268270'	0.404658	0.0475118
Solyc08g029090.3	101264140	XM_004244844.4	'LOC101264140'	0.405974	0.000264
Solyc06g048820.1	101251891	XM_026031451.1	'LOC101251891'	0.406273	0.0203225
Solyc03g112620.3	101258936	XM_004236186.4	'LOC101258936'	0.406829	0.0142035
Solyc11g006070.2	101251734	XM_004249866.4	'LOC101251734'	0.408472	0.0283164
Solyc03g007170.3	101248075	XM_004234117.4	'FKBP15-3'	0.408743	0.0268191
Solyc06g050350.3	101260824	XM_004240833.4	'LOC101260824'	0.408884	0.00325415
Solyc06g060230.3	100301926	NM_001247290.1	'NAM1'	0.41028	0.0140741
Solyc10g049580.2	101258110	XM_004248723.4	'LOC101258110'	0.411002	0.0130087
Solyc05g051510.3	101258069	XM_019213827.1	'LOC101258069'	0.412539	0.0485212
Solyc03g098790.2	101262903	XM_004235365.2	'LOC101262903'	0.414777	0.0139433
Solyc11g005420.2	101263366	XM_004249822.4	'LOC101263366'	0.420713	0.0301266
Solyc09g011690.3	101263742	XM_004246327.4	'LOC101263742'	0.426674	0.0381509
Solyc08g083240.3	101262139	XM_004245403.4	'LOC101262139'	0.42815	0.0231969
Solyc03g031420.1	101250087	XM_004234417.4	'LOC101250087'	0.429646	0.0448418
Solyc12g096780.2	101247598	XM_004252983.4	'LOC101247598'	0.431638	0.00119942
Solyc05g009790.2	101264719	NM_001320461.1	'RAV2'	0.432295	0.0381509
Solyc11g056640.2	101266789	XM_004250814.4	'LOC101266789'	0.440671	0.00513803
Solyc02g062780.3	101248358	XM_004233921.4	'LOC101248358'	0.441762	0.000231
Solyc02g085140.3	101262165	XM_004232368.4	'LOC101262165'	0.449745	0.00296537
Solyc05g051750.3	543989	NM_001309167.1	'LOC543989'	0.451958	0.0419588
Solyc04g054910.3	101264209	XM_004237359.3	'ERF-H10'	0.452434	0.00210021
Solyc06g083390.3	101249560	XM_004242362.4	'LOC101249560'	0.455217	0.0358694
Solyc09g075140.3	101246087	XM_004247368.4	'LOC101246087'	0.46383	0.00404131
Solyc02g088230.3	101249227	XM_004232161.4	'PHO1-5'	0.464439	0.000414
Solyc02g085150.3	101258525	XM_004233674.4	'LOC101258525'	0.468038	0.00730088
Solyc07g062310.3	101246157	XM_004244236.4	'LOC101246157'	0.474476	0.0105061
Solyc02g083950.3	543793	NM_001247086.3	'wus'	0.476729	0.0340426
Solyc07g041190.3	101259267	XM_004243680.4	'LOC101259267'	0.485856	1.32e-06
Solyc01g086960.3	100301908	NM_001320150.1	'SAP1'	0.486158	0.00806533
Solyc02g092510.3	101258713	XM_004231865.4	'LOC101258713'	0.487012	0.00609478
Solyc08g079650.3	101260460	XM_004245649.4	'LOC101260460'	0.491472	0.0418639
Solyc02g092040.1	101244919	XM_004231901.4	'LOC101244919'	0.491713	0.0298566
Solyc02g080320.3	101257526	XM_010318303.3	'LOC101257526'	0.496103	0.00128133
Solyc03g078640.1	101260800	XM_010319775.3	'LOC101260800'	0.49631	0.0111622
Solyc12g055810.1	101249898	XM_004252570.4	'LOC101249898'	0.504906	0.0178453
Solyc03g116920.2	101254292	XM_010320443.3	'LOC101254292'	0.506172	0.000148
Solyc04g081730.3	101267887	XM_004238325.4	'LOC101267887'	0.51755	0.000318
Solyc09g011590.3	100134894	NM_001247849.1	'LOC100134894'	0.517654	0.0459415
Solyc02g085030.3	101259403	XM_026029516.1	'LOC101259403'	0.528867	0.000712
Solyc05g051400.3	101258657	XM_004239979.4	'LOC101258657'	0.529156	0.00523735
Solyc01g108000.3	101259381	XM_010316928.2	'LOC101259381'	0.532004	0.0411384
Solyc01g110440.3	543960	NM_001247720.2	'ADC'	0.535292	0.0149938
Solyc08g041860.1	101261347	XM_004244894.4	'LOC101261347'	0.53924	0.00233364
Solyc01g080500.2	101268511	XM_004229431.4	'LOC101268511'	0.540353	0.00988603
Solyc01g091000.3	101246472	XM_004229744.4	'LOC101246472'	0.540639	0.00931639
Solyc04g015030.3	101257650	XM_004236607.4	'LOC101257650'	0.552921	1.06e-06
Solyc05g013580.3	101268683	XM_004239084.4	'LOC101268683'	0.560615	0.0318664
Solyc01g066880.3	101253123	XM_004229189.4	'LOC101253123'	0.563667	0.0175398
Solyc09g065170.2	104649260	XM_010328072.3	'LOC104649260'	0.566968	0.0462581
Solyc06g083370.3	101250609	XM_004242365.4	'LOC101250609'	0.572342	0.0490885
Solyc02g062463.1	101246594	XM_004233493.3	'LOC101246594'	0.57544	0.00231849
Solyc06g074530.1	101247331	XM_004241256.4	'LOC101247331'	0.575837	0.0235615
Solyc08g076025.1	101257099	XM_004245894.4	'LOC101257099'	0.579053	0.0106774
Solyc06g005650.2	101256882	XM_004240322.4	'LOC101256882'	0.581793	0.00391571
Solyc04g055090.1	101261612	XM_004237351.4	'LOC101261612'	0.582658	0.0426164
Solyc06g074030.1	101258270	XM_004241294.4	'LOC101258270'	0.584202	0.00157329
Solyc07g056490.3	543817	NM_001247165.2	'LOC543817'	0.587567	0.0138674
Solyc01g109120.3	101258501	XM_004230793.4	'LOC101258501'	0.591959	0.0207668
Solyc04g071480.1	101243886	XM_004237746.4	'LOC101243886'	0.594792	0.0259116
Solyc10g077130.1	101259793	XM_004249059.4	'LOC101259793'	0.600958	0.0478201
Solyc03g113720.3	101260711	XM_004236108.4	'LOC101260711'	0.60117	0.0054891
Solyc01g109250.2	101261073	XM_004230802.4	'LOC101261073'	0.606939	0.018152
Solyc11g010250.1	101262884	XM_004250069.4	'LOC101262884'	0.612127	0.0178453
Solyc01g105450.3	101246670	XM_004230503.4	'ABCG3'	0.613141	0.0287267
Solyc01g107980.3	101261465	XM_004230722.4	'LOC101261465'	0.616064	0.00140847
Solyc03g007720.3	104646106	XM_010319195.3	'LOC104646106'	0.62092	0.0496222
Solyc06g071810.1	101259548	NM_001315496.1	'LOC101259548'	0.630973	0.0412985
Solyc10g009120.2	544260	NM_001246867.2	'ERF3'	0.63274	0.00021
Solyc07g007590.1	101259263	XM_004242686.4	'LOC101259263'	0.636618	0.00808233
Solyc12g010690.2	101254570	NM_001329197.1	'LOC101254570'	0.640507	0.0410843
Solyc09g090130.3	101252819	XM_004247685.4	'LOC101252819'	0.645773	0.0255433
Solyc06g061020.3	101246257	XM_004241930.4	'LOC101246257'	0.647988	0.0166542
Solyc10g006130.1	101249309	XM_004248326.4	'ERF36'	0.649037	0.00324915
Solyc04g018110.1	101055516	NM_001279010.1	'LOC101055516'	0.649718	0.00684257
Solyc07g063940.2	100301918	NM_001306176.1	'GRAS2'	0.653436	0.00102581
Solyc07g053550.2	101255509	XM_010325453.3	'LOC101255509'	0.653921	0.00964928
Solyc09g007830.3	101246083	XM_004246608.4	'LOC101246083'	0.656054	0.0135058
Solyc02g082290.3	101246893	XM_010318191.3	'LOC101246893'	0.659255	0.0171821
Solyc04g078550.3	101247012	XM_004238082.4	'LOC101247012'	0.659774	0.0199662
Solyc10g054440.2	543807	NM_001247135.2	'adc1'	0.659828	0.00596214
Solyc09g007910.3	101244220	NM_001320040.1	'PAL5'	0.665679	0.00952122
Solyc02g088230.3	101248157	XM_004232157.4	'PHO1-6'	0.668877	0.00199747
Solyc02g073580.1	104645854	XM_010318523.2	'LOC104645854'	0.669047	0.0339909
Solyc03g112340.1	101265719	XM_004236208.4	'LOC101265719'	0.670636	0.017724
Solyc06g082350.3	101249655	XM_010324815.3	'LOC101249655'	0.672084	0.000781
Solyc02g070530.3	101246498	XM_004233070.4	'LOC101246498'	0.673418	1.25e-05
Solyc08g006320.3	100125891	NM_001321616.1	'WRKYIId-1'	0.675082	0.0030133
Solyc01g067040.2	104647540	XM_010322967.3	'LOC104647540'	0.676486	0.000319
Solyc07g022910.3	101257678	XM_004242905.4	'LOC101257678'	0.677105	0.0436432
Solyc04g077980.1	100134883	NM_001247789.2	'CZFP1'	0.678187	0.00296587
Solyc09g007900.3	101243631	XM_004246601.3	'LOC101243631'	0.680426	0.028029
Solyc09g083120.3	101264860	XM_010328407.3	'LOC101264860'	0.686364	0.000277
Solyc04g074450.2	101261020	XM_004237884.4	'LOC101261020'	0.690965	0.0070174
Solyc02g067660.3	101260601	XM_004233289.4	'LOC101260601'	0.691672	0.00130054
Solyc04g074450.2	104644303	XM_010321881.3	'LOC104644303'	0.692756	0.0171821
Solyc06g036310.3	101259546	XM_004240667.4	'LOC101259546'	0.693539	0.000548
Solyc05g052560.1	101258155	XM_004239895.4	'LOC101258155'	0.699889	0.0211837
Solyc03g007770.3	101261097	XM_004234160.3	'LOC101261097'	0.701071	0.0405474
Solyc11g016970.2	101261188	XM_010314513.3	'LOC101261188'	0.703646	0.0142035
Solyc12g056550.1	101257050	XM_004252537.4	'LOC101257050'	0.708182	0.0139773
Solyc06g076280.2	101246637	XM_004241172.4	'LOC101246637'	0.710032	0.00176512
Solyc08g078190.1	101267548	NM_001328614.1	'ERF-B13'	0.714946	0.0130563
Solyc08g083040.3	101265946	XM_004245415.4	'LOC101265946'	0.717707	0.00175145
Solyc08g079700.2	101258980	XM_010327146.3	'LOC101258980'	0.719716	0.0102735
Solyc11g010390.1	104644538	XM_010314595.3	'LOC104644538'	0.720526	0.0211837
Solyc03g063390.1	101244846	XM_010319611.3	'LOC101244846'	0.726342	0.0183953
Solyc02g090970.1	101266471	XM_004231975.4	'LOC101266471'	0.730656	0.0158091
Solyc02g091500.1	101256237	XM_004231939.4	'LOC101256237'	0.734546	0.0358412
Solyc11g007660.1	101254856	XM_004249956.4	'LOC101254856'	0.735243	0.00989712
Solyc03g123370.3	101251456	XM_004235497.4	'LOC101251456'	0.737788	0.0425628
Solyc04g005480.1	101251569	XM_004237006.4	'LOC101251569'	0.743263	0.00792987
Solyc07g053740.1	101249381	XM_004243323.4	'ERF-F4'	0.749368	0.000356
Solyc01g098610.3	101256921	XM_004230116.4	'LOC101256921'	0.749941	0.0101812
Solyc03g094160.3	101247995	XM_004235157.4	'LOC101247995'	0.755902	0.0248091
Solyc02g087950.3	101253548	XM_004232173.4	'LOC101253548'	0.757049	0.00322323
Solyc10g055760.2	101267943	XM_004248590.4	'LOC101267943'	0.759367	0.00126057
Solyc08g076930.1	544165	NM_001324483.1	'MYC2'	0.76498	0.0203728
Solyc07g040960.1	100301928	NM_001247299.2	'SRG2'	0.778305	0.00268585
Solyc01g066430.3	101260171	XM_004229213.4	'LOC101260171'	0.780251	0.0019589
Solyc09g084465.1	101247857	XM_004247609.4	'LOC101247857'	0.780638	0.00143547
Solyc08g081555.1	544028	NM_001246993.2	'ACS1A'	0.782787	0.00687926
Solyc01g091600.3	101257026	XM_004231121.4	'LOC101257026'	0.78779	0.0496222
Solyc02g085010.1	101264778	XM_004232377.4	'LOC101264778'	0.788885	0.00427824
Solyc10g005640.3	101266872	XM_004248299.4	'LOC101266872'	0.789553	0.0160858
Solyc03g093370.2	101266403	XM_019212722.2	'LOC101266403'	0.792026	6.81e-06
Solyc01g096510.2	101268143	XM_004229987.4	'LOC101268143'	0.799283	0.0443719
Solyc03g118470.3	101254676	XM_004235759.4	'LOC101254676'	0.805086	0.0120269
Solyc04g025755.1.1	101265850	XM_004245583.4	'LOC101265850'	0.81153	0.0485212
Solyc05g005260.2	101248673	XM_004238608.4	'LOC101248673'	0.823281	0.0069838
Solyc06g074930.2	101259853	XM_019214352.2	'LOC101259853'	0.824682	0.0294229
Solyc10g081040.1	101251527	XM_004249284.4	'LOC101251527'	0.825634	0.0219415
Solyc06g051030.3	101245258	XM_004240863.4	'LOC101245258'	0.831814	0.028029
Solyc03g005570.3	101262488	XM_004233992.4	'LOC101262488'	0.834777	0.0206195
Solyc07g007950.1	101267131	XM_004242712.4	'LOC101267131'	0.835922	0.049117
Solyc06g049020.1	101254906	XM_004240815.4	'LOC101254906'	0.841984	0.0363182
Solyc08g082090.1	101261732	XM_004245484.4	'LOC101261732'	0.843084	9.28e-05
Solyc09g005080.1	544230	NM_001247804.2	'Ve2'	0.845031	0.0127363
Solyc02g070040.1	101257038	XM_004233106.4	'LOC101257038'	0.848249	0.00177183
Solyc02g070610.3	101261884	XM_004233827.4	'LOC101261884'	0.857732	0.0419588
Solyc03g118810.1	101259138	XM_004235774.4	'LOC101259138'	0.857781	0.000303
Solyc06g005560.3	101255202	XM_010323419.3	'LOC101255202'	0.864044	0.00151419
Solyc02g089920.2	101261978	XM_004232041.2	'Lyk4'	0.866584	0.0138674
Solyc05g013930.2	101250017	XM_004239443.4	'LOC101250017'	0.867421	6.7e-10
Solyc03g093550.1	101267295	XM_004235137.4	'ERF-B5'	0.876512	0.0165505
Solyc04g007880.3	101268273	XM_004236894.4	'LOC101268273'	0.877508	0.00590913
Solyc04g005050.2	101260125	NM_001320857.1	'MMP2'	0.878641	0.0181225
Solyc07g006890.1	101246836	XM_004242642.4	'LOC101246836'	0.882275	0.0248091
Solyc11g020230.1	101250181	XM_004250362.4	'LOC101250181'	0.882812	0.0108257
Solyc06g074620.3	101246727	XM_004241254.4	'LOC101246727'	0.88435	0.009905
Solyc03g115070.1	101255283	XM_004236003.3	'LOC101255283'	0.888887	0.00747828
Solyc04g007400.3	101262005	XM_010321113.2	'LOC101262005'	0.891818	0.0195293
Solyc06g076040.3	101250310	XM_004241185.4	'LOC101250310'	0.8945	0.00283198
Solyc06g060680.2	101253295	XM_004241954.4	'LOC101253295'	0.895117	0.000251
Solyc03g120550.3	101266806	XM_010320241.3	'LOC101266806'	0.905144	0.0245268
Solyc01g094410.3	101249303	XM_004229841.4	'LOC101249303'	0.905473	0.00620997
Solyc08g078040.3	101245084	XM_004245766.4	'LOC101245084'	0.90909	0.0360337
Solyc10g005480.3	101250166	XM_004248329.4	'LOC101250166'	0.910056	0.00351952
Solyc03g121400.1	101246611	XM_004235567.4	'LOC101246611'	0.910195	8.32e-05
Solyc12g088940.2	101259033	XM_004252783.4	'LOC101259033'	0.911575	0.0114641
Solyc08g068600.3	101264847	XM_004245231.4	'LOC101264847'	0.913178	0.000102
Solyc01g112000.3	100134886	NM_001247807.2	'EXLA1'	0.925537	0.0378805
Solyc04g082500.3	101261024	XM_004238388.4	'LOC101261024'	0.926011	0.0430224
Solyc04g015360.3	101250294	XM_004236584.4	'LOC101250294'	0.933805	0.00885966
Solyc04g079210.3	101260531	XM_004238128.4	'LOC101260531'	0.936497	0.0493618
Solyc01g095630.3	100736444	NM_001247601.2	'WRKY41'	0.948769	0.0122719
Solyc06g075150.3	100736511	NM_001247951.2	'ARF10B'	0.954703	3.13e-05
Solyc01g111980.3	101250935	XM_004231029.3	'LOC101250935'	0.991015	0.00377706
Solyc10g081980.2	101249973	XM_004249363.4	'LOC101249973'	0.993098	0.00122709
Solyc03g093550.1	101267005	XM_004235136.4	'ERF-B4'	1.0054	0.0327225
Solyc03g007870.3	101263877	XM_004234169.4	'LOC101263877'	1.00765	0.00365614
Solyc01g095150.3	544157	NM_001247502.1	'LEA14'	1.01031	0.0294229
Solyc08g068770.2	101267147	NM_001329205.1	'THT1-4'	1.01225	0.0023461
Solyc02g070600.2	101245022	XM_026029108.1	'LOC101245022'	1.01332	1.58e-05
Solyc02g093230.3	101265977	XM_004231809.4	'LOC101265977'	1.0145	0.00344903
Solyc06g068470.3	100301944	NM_001247372.2	'WRKY40'	1.01541	0.00893096
Solyc10g080010.2	101252830	XM_004249206.4	'LOC101252830'	1.01795	0.00804839
Solyc08g077560.3	101252910	XM_004245793.4	'LOC101252910'	1.01895	0.0223892
Solyc02g069290.3	101248264	XM_010318699.3	'LOC101248264'	1.01985	0.000129
Solyc08g062690.2	101251309	XM_004245025.4	'LOC101251309'	1.02085	0.0134911
Solyc02g080890.3	101247683	XM_004232645.3	'WRKY6'	1.02469	0.0435914
Solyc03g093560.1	108511945	NM_001330445.2	'ERF5'	1.03151	0.000766
Solyc04g077270.3	101251977	XM_010321972.3	'LOC101251977'	1.04041	0.00242867
Solyc01g007010.3	101266855	XM_004228643.4	'LOC101266855'	1.04195	0.0434653
Solyc07g032230.3	101265657	XM_004243100.4	'LOC101265657'	1.04388	0.0400485
Solyc07g006480.3	101262225	XM_026031856.1	'LOC101262225'	1.04515	0.00176118
Solyc08g068640.3	778255	NM_001246923.2	'AADC1B'	1.04938	0.0197066
Solyc01g065740.3	101265065	XM_004229225.4	'LOC101265065'	1.04957	0.00501872
Solyc01g087590.3	101253022	XM_004229603.4	'LOC101253022'	1.05049	0.000699
Solyc10g008350.3	101263470	XM_004248118.4	'LOC101263470'	1.05789	0.0203728
Solyc08g014570.3	101257491	XM_004244726.4	'LOC101257491'	1.06459	0.00553887
Solyc01g100190.3	100037498	NM_001247381.2	'GRAS4'	1.06638	0.0175398
Solyc10g011740.3	101260872	XM_004248024.4	'LOC101260872'	1.08285	0.0363182
Solyc09g083370.3	101245202	XM_004247600.4	'LOC101245202'	1.08464	0.00779295
Solyc07g008630.1	101263330	XM_004242990.3	'LOC101263330'	1.08499	0.00684257
Solyc04g007580.1	101267223	XM_004236977.4	'LOC101267223'	1.09229	0.00785709
Solyc02g090380.3	101251733	XM_004232008.4	'LOC101251733'	1.09469	0.00555831
Solyc09g011870.2	101259361	XM_004246312.4	'LOC101259361'	1.09836	0.0496222
Solyc02g084890.2	101267186	XM_004232385.4	'LOC101267186'	1.10127	0.0117378
Solyc06g073870.3	101264331	XM_004241315.4	'LOC101264331'	1.10791	0.0496222
Solyc12g044900.2	101253164	XM_004252328.3	'LOC101253164'	1.11222	0.000263
Solyc06g007200.3	101267711	XM_004240360.4	'LOC101267711'	1.11942	0.0203728
Solyc01g099370.3	101248717	XM_004230173.4	'LOC101248717'	1.12047	0.017206
Solyc03g013440.3	101264793	XM_004234247.4	'LOC101264793'	1.12555	0.000493
Solyc11g073080.2	101261885	XM_010315247.3	'LOC101261885'	1.15418	0.0015367
Solyc06g060890.3	101249094	XM_004241940.4	'LOC101249094'	1.17249	0.0363967
Solyc02g094430.3	104645994	XM_010318965.1	'LOC104645994'	1.17771	0.000326
Solyc06g060110.3	544207	NM_001247677.2	'AAP2'	1.18046	0.0023461
Solyc10g009550.3	101263251	XM_004248031.4	'LOC101263251'	1.18176	7.27e-05
Solyc08g068680.3	778254	NM_001246916.2	'AADC1A'	1.18833	0.00614996
Solyc08g066320.3	101248899	XM_010326769.2	'LOC101248899'	1.18903	0.0389772
Solyc06g074730.3	101244672	NM_001278949.1	'AGO5'	1.19045	2.34e-17
Solyc03g112280.3	101267695	XM_004236215.4	'LOC101267695'	1.19337	0.00818836
Solyc10g011910.3	101258194	XM_004248015.4	'LOC101258194'	1.20086	0.0294111
Solyc02g094000.1	101245711	XM_004231741.4	'LOC101245711'	1.21215	0.0350798
Solyc03g098300.1	101255673	XM_004235341.3	'LOC101255673'	1.21971	0.000133
Solyc04g009435.1	543917	NM_001247553.3	'NAC1'	1.22489	0.0163554
Solyc03g098570.1	101267500	XM_004235437.4	'LOC101267500'	1.22927	0.000205
Solyc02g079550.2	101264093	XM_019212339.2	'LOC101264093'	1.24001	0.0368776
Solyc12g005340.2	101055602	NM_001279296.1	'LOC101055602'	1.25026	0.00130045
Solyc00g071180.3	543570	XM_004253348.4	'LOC543570'	1.25223	0.0145579
Solyc01g086640.2	101260866	XM_004229545.4	'LOC101260866'	1.25337	0.00727243
Solyc10g011943.1	101246671	XM_010328686.2	'LOC101246671'	1.25397	2.58e-14
Solyc10g049630.2	101257219	XM_004248720.4	'LOC101257219'	1.25592	0.02109
Solyc04g079770.3	101245158	XM_004238161.4	'LOC101245158'	1.25679	0.0172654
Solyc08g082110.3	101261141	XM_004245482.4	'LOC101261141'	1.28844	0.0287155
Solyc06g009140.3	101259340	XM_004240499.4	'LOC101259340'	1.2926	0.00836078
Solyc01g098690.2	101262264	XM_004231215.4	'LOC101262264'	1.31007	0.0457785
Solyc02g090360.3	101252344	XM_004232010.4	'LOC101252344'	1.33189	0.000838
Solyc07g053230.3	112941846	XM_026032066.1	'LOC112941846'	1.33494	0.00462284
Solyc09g011860.3	101259661	XM_004246313.4	'LOC101259661'	1.34372	0.012039
Solyc10g008830.3	101255540	XM_004248414.4	'LOC101255540'	1.35117	0.00173587
Solyc02g087540.2	101247288	XM_004233640.4	'LOC101247288'	1.35693	0.000859
Solyc02g080050.2	101264690	XM_026029424.1	'LOC101264690'	1.36295	0.0491895
Solyc09g082870.2	104649390	XM_010328427.1	'LOC104649390'	1.38312	0.000899
Solyc01g090300.3	101249870	XM_010327062.3	'JRE2'	1.40483	3.36e-07
Solyc03g113950.3	101255677	XM_004236091.3	'LOC101255677'	1.41858	0.0106101
Solyc11g010340.2	101264779	XM_004250076.4	'LOC101264779'	1.42314	5.88e-05
Solyc08g008280.3	101258576	XM_004244582.4	'LOC101258576'	1.4362	0.000164
Solyc08g059710.3	101256695	XM_004244971.4	'LOC101256695'	1.45788	0.0460493
Solyc08g007805.1	104648613	XM_010326319.3	'LOC104648613'	1.46858	0.0115401
Solyc01g073890.3	101250152	XM_004229298.4	'LOC101250152'	1.48981	0.0322825
Solyc11g071760.2	101257927	XM_004251163.4	'LOC101257927'	1.52067	0.0297943
Solyc03g113970.3	101255079	XM_010320626.3	'LOC101255079'	1.52634	0.00523735
Solyc08g008130.3	606302	NM_001247235.2	'ACS6'	1.52854	0.000139
Solyc09g091080.3	101248616	XM_010328500.3	'LOC101248616'	1.5399	0.000157
Solyc05g009660.3	101261228	XM_004238902.4	'LOC101261228'	1.56101	0.00835224
Solyc10g008730.3	101255929	XM_004248093.4	'LOC101255929'	1.60061	0.0245268
Solyc08g007830.1	101248897	XM_004244551.4	'LOC101248897'	1.66532	0.0245268
Solyc05g054890.3	101254798	XM_004239712.4	'ABCG13'	1.73268	2.83e-06
Solyc07g007040.3	101249097	XM_010324956.3	'LOC101249097'	1.89601	3.97e-18
Solyc03g116410.2	101257553	XM_019212735.2	'LOC101257553'	1.91635	3.27e-06
Solyc02g090560.3	101254450	XM_004233589.4	'LOC101254450'	1.99583	0.0435115
Solyc06g062920.3	543684	NM_001247632.2	'LOC543684'	2.00576	0.00238998
Solyc06g050315.1	101260539	XM_004240832.4	'LOC101260539'	2.28466	1.11e-33
Solyc10g009140.3	101245501	XM_004248057.4	'LOC101245501'	2.66641	0.016121
Solyc02g090770.1	101252357	XM_010318975.1	'ERF-J1'	2.85978	0.0430789

## Sheet: Stage 8 anther-pollen dev DEGs
Table S3b. List of differentialy expressed genes (DEGs) realted to anther and pollen development.
Solyc IDs	GenBank ID	Gene Symbol	log2 (TPD1_3_4 / Control_3_4)	Qvalue (TPD1_3_4 / Control_3_4)
Solyc03g053130.3	101266699	Strictosidine synthase-like 13	-11.9186	4.74677e-11
Solyc01g010900.3	101247053	Cytochrome P450 704B1	-10.8055	2.24093e-10
Solyc07g015960.1	101248691	Spermidine hydroxycinnamoyl transferasse	-10.527	3.00426e-14
Solyc10g009400.3	101265072	Cytochrome P450 703A2	-9.84386	1.01881e-17
Solyc01g090600.3	101263641	Type III polyketide synthase A	-9.20645	6.18532e-11				Total	49
Solyc01g081110.3	101251221	Transcription factor bHLH91-like	-9.19738	7.72999e-64				Upregulated	9
Solyc04g008780.3	101248092	Tetraketide alpha-pyrone reductase 1	-8.93479	5.77241e-28				Downregulated	40
Solyc03g059200.2	101263585	MYB35	-8.14777	4.14178e-62
Solyc03g005160.3	101268066	Sugar transport protein 8-like	-7.76157	4.01839e-11
Solyc08g062780.2	101253608	Transcription factor Aborted Microspores	-7.5899	3.01769e-21
Solyc03g113530.3	101250007	MYB35	-7.57709	4.01651e-15
Solyc04g056360.3	101256276	Probable WRKY transcription factor 3	-6.45523	6.88375e-24
Solyc02g079815.1	101261687	DYT1	-6.43965	1.25583e-76
Solyc03g051970.3	101262598	Fatty acyl-CoA reductase 2	-6.20324	1.05135e-08
Solyc07g056290.2	101249384	Exopolygalacturonase-like	-6.04918	0.000621733
Solyc05g049870.3	101258156	WLIM2b-like	-5.49472	0.00453931
Solyc07g052300.3	101254917	MYB101	-4.56111	2.38601e-13
Solyc01g111080.3	101257313	Type III polyketide synthase B	-4.439	6.36348e-11
Solyc01g005510.3	101251411	L-ascorbate oxidase homolog	-3.41385	0.0328411
Solyc03g120650.3	778332	Pollen-specific kinase partner protein	-3.03838	0.000286163
Solyc07g063180.3	101246737	Dynein light chain	-2.99548	3.62502e-32
Solyc06g051950.3	101244671	Bobber 1	-2.94999	0.000336342
Solyc04g078410.3	101244281	Protein kinase superfamily protein	-2.72918	6.90187e-05
Solyc03g117810.3	101251368	Eceriferum 3	-2.69271	2.40999e-39
Solyc11g008850.2	101254961	L-ascorbate oxidase homolog	-2.66658	0.0468761
Solyc03g113850.1	101248569	Jingunbang	-2.52419	2.03357e-08
Solyc01g056310.3	101263934	L-ascorbate oxidase homolog	-2.47132	0.0162506
Solyc07g056320.3	101247838	Glycerol-3-phosphate acyltransferase 1	-2.25563	3.62208e-11
Solyc02g068400.3	101265794	polygalacturonase QRT3	-2.22448	5.12639e-12
Solyc03g113360.3	101251172	LOB domain-containing protein 27	-2.00293	0.0207619
Solyc01g081110.3	101250925	Transcription factor bHLH91-like	-1.56903	3.52246e-12
Solyc03g046580.1	104646236	Formin-like protein 3	-1.3952	0.00989712
Solyc12g010170.2	101244057	Transcription factor bHLH66	-1.24356	0.00943933
Solyc09g005120.3	101256620	ERDJ3A	-1.04257	0.00892848
Solyc06g074320	101251993	Transcription factor TGA9	-0.915874	1.4841e-19
Solyc03g120420.3	101245338	Protein CDI	-0.685296	0.00787341
Solyc12g056450.2	101260619	Hidroxymethylglutaryl-CoA synthase 4	-0.636251	0.0429506
Solyc05g007150.3	101259743	UDP-galactose/UDP-glucose transporter 3	-0.62464	0.00779295
Solyc11g064790.2	101259808	Signal peptide peptidase-like	-0.471925	0.0212926
Solyc02g068530.3	101262173	UDP-N-acetylglucosamine diphosphorylase 2	-0.332816	0.0348307
Solyc01g104640.3	101265174	Probable helicase Magatama 3	0.294531	0.0245464
Solyc01g109120.3	101258501	Jingunbang	0.591959	0.0207668
Solyc06g051030.3	101245258	Inactive receptor-like serine/threonine protein kinase	0.831814	0.028029
Solyc01g094410.3	101249303	FT-interacting protein 1-like	0.905473	0.00620997
Solyc01g112000.3	100134886	Expansine-like protein receptor	0.925537	0.0378805
Solyc04g077270.3	101251977	G-type lectin S-receptor-like serine/threonine protein kinase	1.04041	0.00242867
Solyc02g079550.2	101264093	'LOC101264093'	1.24001	0.0368776
Solyc02g090360.3	101252344	L-ascorbate oxidase homolog	1.33189	0.000838222
Solyc05g054890.3	101254798	ABC transporter G family member 13	1.73268	2.83132e-06

## Sheet: Stage 8 ROS-related DEGs
Table S3c. List of all differentialy expressed genes (DEGs) in the anthers of Sltpd1 mutants compared to the wild type at floral stage 8.
Solyc IDs	GenBank ID	Gene Symbol	log2 (TPD1_3_4 / Control_3_4)	Qvalue (TPD1_3_4 / Control_3_4)
Solyc04g081520.1	101248970	Monocopper oxidase-like protein SKS1	-12.6452	9.9895e-12
Solyc07g042880.1	101252702	Beta-amyrin 28-monooxygenase-like	-10.4486	2.62433e-05
Solyc10g009400.3	101265072	Cytochrome P450 303A2	-9.84386	1.01881e-17
Solyc02g072060.2	104646049	Heat stress transcription factor A-7a-like	-9.03476	2.09629e-11			Total	59
Solyc01g058530.3	101265956	Peroxidase 40	-6.67249	0			Upregulated	11
Solyc02g014730.3	101264266	Cytochrome P450 86B1	-6.07748	3.80715e-06			Downregulated	48
Solyc10g076220.2	101265182	Peroxidase 2-like	-6.05039	0.00781159									101248970
Solyc11g006570.2	101268447	Probable inositol oxygenase	-5.38838	1.76359e-08
Solyc07g052510.3	101248408	Peroxidase 3-like	-5.23971	3.43095e-07
Solyc04g082180.3	101252984	adh3a (alcohol dehydrogenase)	-4.99899	2.84786e-18
Solyc04g080760.3	101268099	Peroxidase 9	-4.98729	4.0857e-68
Solyc01g099620.3	101251928	Respiratory burst oxidase homolog protein A	-4.90591	2.60668e-45
Solyc05g051730.2	101251885	Monothiol glutaredoxin-S6-like	-4.83449	0.039805
Solyc07g042460.2	101258675	Respiratory burst oxidase homolog protein E	-4.8336	5.37248e-05
Solyc03g078810.3	101262190	UDP-glycosyltransferase 76B1-like	-4.58408	5.30478e-11
Solyc08g075320.3	101254720	Abscisic acid 8'-hydroxylase 3	-4.579	0.000279093
Solyc10g047110.2	101253636	Peroxidase 43-like	-4.55372	2.85902e-08
Solyc03g031880.3	101258232	Probable polyamine oxidase 4	-4.51662	9.01345e-34
Solyc08g076250.2	101257397	Premnaspirodiene oxygenase-like	-4.03257	6.4485e-52
Solyc06g060060.3	101266529	1-aminocyclopropane-1-carboxylate oxidase 5	-4.00791	0.0203728
Solyc08g036570.1	101255905	Glutaredoxin-C9-like (MIL1)	-3.43941	1.61669e-07
Solyc01g005510.3	101251411	L-ascorbate oxidase homolog	-3.41385	0.0328411
Solyc01g090710.3	778330	cMDH (cytosolic malate dehydrogenase)	-3.3069	2.73673e-15
Solyc09g090350.3	101256627	Long-chain-alcohol oxigenase FAO1	-3.09768	1.65662e-17
Solyc11g008850.2	101254961	L-ascorbate oxidase homolog	-2.66658	0.0468761
Solyc09g075760.3	101255334	Long chain acyl-CoA syntetase 6, peroxisomal	-2.56611	0.0043606
Solyc01g104860.3	101265285	Peroxidase 43-like	-2.50328	0.0209081
Solyc01g056310.3	101263934	L-ascorbate oxidase homolog	-2.47132	0.0162506
Solyc02g084800.3	101243845	Peroxidase 72	-2.03908	0.00203326
Solyc07g048070.3	101249743	Cytochrome b561 and DOMO domain-containing protein	-1.8037	4.42997e-05
Solyc05g005700.3	101254485	ADH2B7d (aldeyde dehydrogenase famili 2 member B7d)	-1.61786	2.07116e-06
Solyc06g035760.3	101267528	Probable (S)-N-methylcoclaurine 3'-hydroxylase isozyme 2	-1.52437	0.00237307
Solyc09g059240.3	101246085	SlCYP82U1 (cytochrome P450 82U1)	-1.46974	0.000107029
Solyc08g062450.1	544282	Class II small heat shock protein Le-HSP17.6	-1.28889	0.000877523
Solyc01g111970.3	101250637	L-ascorbate oxidase homolog	-1.28568	0.00654397
Solyc09g011240.3	101256514	Aldo-keto reductase 4B-like	-1.00891	0.0265006
Solyc02g083620.3	101264583	L-ascorbate peroxidase 5	-0.991163	0.0195754
Solyc06g074320	101251993	Transcription factor TGA9	-0.915874	1.4841e-19
Solyc05g010260.3	101247915	6-phosphogluconate dehydrogenase, decarboxylating 3	-0.730743	1.3019e-05
Solyc04g054890.3	101265227	Acyl-coenzyme A oxidase 2, peroxisomal	-0.628427	0.0419588
Solyc03g114030.3	101253471	Per1 (Peroxidase 1)	-0.609414	0.00240742
Solyc12g006860.2	100736487	CYP734A8 (putative brassonosteroid hydroxylase)	-0.559811	0.0217975
Solyc07g064800.3	101268590	dihydrolipoyllysine-residue succinyltransferase component of 2-oxoglutarate dehydrogenase complex 2, mitochondrial	-0.555227	3.1238e-05
Solyc03g115990.2	101258932	Malate dehydrogenase, chloroplastic	-0.49476	0.0195576
Solyc11g018580.2	101244443	Long chain acyl-CoA synthetase 9, chloroplastic	-0.403914	0.0211885
Solyc07g045290.3	101264646	Long chain acyl-CoA synthetase 8-like	-0.36562	0.0490885
Solyc09g009820.3	101255233	Uncharacterized	-0.331878	0.0485212
Solyc03g118550.3	101266708	TPR repeat-containint thioredoxin TDX	-0.312649	0.0416125
Solyc05g006020.3	101262812	Nucleobase-ascorbate transporter 7	0.35507	0.0200546
Solyc09g075140.3	101246087	Caffeoylshikimate esterase	0.46383	0.00404131
Solyc07g053550.2	101255509	Glutaredoxin-C9	0.653921	0.00964928
Solyc02g091500.1	101256237	Calcium-binding protein CML24	0.734546	0.0358412
Solyc07g006890.1	101246836	Cytochrome P450 94A2-like	0.882275	0.0248091
Solyc01g087590.3	101253022	Polyamine oxidase 1	1.05049	0.00069903
Solyc10g009550.3	101263251	Probable WRKY transcription factor 30	1.18176	7.26953e-05
Solyc08g082110.3	101261141	Probable WRKY transcription factor 53	1.28844	0.0287155
Solyc06g009140.3	101259340	Senescence-associated gene 21, mitochondrial	1.2926	0.00836078
Solyc02g090360.3	101252344	L-ascorbate oxidase homolog	1.33189	0.000838222
Solyc08g008280.3	101258576	Probable WRKY transcription factor 53	1.4362	0.000163736
